# Supplementary material for: Evaluation of the Effect of an Intraperitoneal Cytostatic-Loaded Supramolecular Hydrogel on Intestinal Anastomotic Healing in an Animal Model
Source: Life (Basel). 2023 Oct 18;13(10):2076. doi: 10.3390/life13102076 (PMC10608244; doi:10.3390/life13102076)
Supplement: Supplementary file 1 [file life-13-02076-s001.zip]

Archive with 1 entries (1 files):
- life-2593339-supplementary.pdf
